# Supplementary material for: The SAVED domain of the type III CRISPR protease CalpL is a ring nuclease
Source: Nucleic Acids Res. 2024 Aug 21;52(17):10520–32. doi: 10.1093/nar/gkae676 (PMC11417357; doi:10.1093/nar/gkae676)
Supplement: gkae676_Supplemental_Files [file gkae676_supplemental_files.zip]

Archive with 3 entries (3 files):
- 2024-07-18 CalpL revision_final_SI.pdf
- sequence_alignment.pdf
- stack_model.pse
